# Supplementary material for: Caste-Dependent Interspecific Tolerance Permits Alien Reproductives to Reproduce Within Host Colonies in Reticulitermes Termites Under Laboratory Conditions
Source: Insects. 2026 Jan 9;17(1):76. doi: 10.3390/insects17010076 (PMC12842407; doi:10.3390/insects17010076)
Supplement: Supplementary file 1 [file insects-17-00076-s001.zip]

Archive with 6 entries (6 files):
- Supplementary materials and methods.v8.pdf
- Supplementary_Data_Aggression_Assay.xlsx
- Supplementary_Data_CareBehavior.xlsx
- Supplementary_Data_ReproductiveOutput.xlsx
- Video S1.mp4
- Video S2.mp4
