# Supplementary material for: Caste-Dependent Interspecific Tolerance Permits Alien Reproductives to Reproduce Within Host Colonies in Reticulitermes Termites Under Laboratory Conditions
Source: Insects. 2026 Jan 9;17(1):76. doi: 10.3390/insects17010076 (PMC12842407; doi:10.3390/insects17010076)
Supplement: Supplementary file 1 [file insects-17-00076-s001.zip › Supplementary_Data_Aggression_Assay.xlsx]

## Sheet: Sheet1
Description: This dataset reports the number of aggressive acts (bites) performed by individual R. aculabialis workers toward introduced R. labralis workers, queens, and kings during the first 2 minutes of contact. Each entry corresponds to one focal host worker observed within a specific experimental group.	Aggresion assay: number of bites by R. aculabialis workers toward introduced R. labralis workers, queens, and kings
	Colony ID	Group ID	R. aculabialis worker ID	Bites toward introduced worker	Bites toward introduced queen	Bites toward introduced king
	1	1	1	8	1	3
			2	3	2	2
			3	1	1	4
		2	4	2	0	1
			5	10	4	5
			6	7	0	4
		3	7	2	0	3
			8	3	2	3
			9	5	1	4
			10	12	0	5
	2	1	1	6	3	0
			2	3	1	5
			3	5	3	1
		2	4	5	2	3
			5	8	4	7
			6	7	0	2
		3	7	7	3	4
			8	7	1	0
			9	6	3	1
			10	10	2	3
	3	1	1	4	0	3
			2	5	2	2
			3	5	2	2
		2	4	9	1	4
			5	2	4	0
			6	4	3	3
		3	7	6	2	2
			8	5	0	4
			9	8	1	6
			10	4	3	1
	4	1	1	7	2	3
			2	2	2	2
			3	1	1	5
		2	4	5	3	3
			5	4	2	4
			6	2	1	2
		3	7	5	4	3
			8	4	5	1
			9	6	1	4
			10	5	1	3
	5	1	1	5	2	6
			2	3	2	1
			3	8	1	3
		2	4	10	2	5
			5	11	1	1
			6	8	3	4
		3	7	4	2	3
			8	5	2	2
			9	3	3	1
			10	6	0	2
	5	1	1	6	2	3
			2	5	4	0
			3	5	1	3
		2	4	4	5	1
			5	1	0	3
			6	4	1	1
		3	7	7	1	5
			8	5	2	6
			9	6	0	3
			10	5	3	0
