# Supplementary material for: Caste-Dependent Interspecific Tolerance Permits Alien Reproductives to Reproduce Within Host Colonies in Reticulitermes Termites Under Laboratory Conditions
Source: Insects. 2026 Jan 9;17(1):76. doi: 10.3390/insects17010076 (PMC12842407; doi:10.3390/insects17010076)
Supplement: Supplementary file 1 [file insects-17-00076-s001.zip › Supplementary_Data_CareBehavior.xlsx]

## Sheet: Sheet1
Description: This dataset contains the quantitative records of caregiving behaviors performed by R. aculabialis workers toward introduced R. labralis reproductives (queen and king) and their eggs. Five stabilized mixed-species groups were recorded, each containing a surviving pair of R. labralis reproductives within a host R. aculabialis group. As a reference, caregiving behaviors in five R. labr…	Care behaviors performed by R. labralis workers and R. aculabialis workers toward R. labralis queens, kings and eggs
	R. labralis workers											R. aculabialis workers
	Colony ID	Group ID	R. aculabialis worker ID	Allogrooming (queen)	Stomodeal trophallaxis (queen)	Proctodeal trophallaxis (queen)	Allogrooming (king)	Stomodeal trophallaxis (king)	Proctodeal trophallaxis (king)	Allogrooming (egg)		Colony ID	Group ID	R. aculabialis worker ID	Allogrooming (queen)	Stomodeal trophallaxis (queen)	Proctodeal trophallaxis (queen)	Allogrooming (king)	Stomodeal trophallaxis (king)	Proctodeal trophallaxis (king)	Allogrooming (egg)
	1	1	1	77	4	0	25	2	0	25		1	1	1	26	4	0	17	0	0	27
			2	121	2	0	32	1	0	50				2	21	1	0	11	4	0	19
			3	91	4	0	30	2	0	38				3	30	4	0	7	2	0	59
	2	2	1	48	0	0	10	2	0	54		5	5	1	22	0	2	5	0	0	32
			2	51	0	0	5	0	0	38				2	49	3	0	16	1	0	36
			3	28	2	0	5	1	0	18				3	18	2	0	13	1	0	37
	3	3	1	103	5	0	14	2	0	58		1	6	1	28	2	0	7	1	0	23
			2	100	6	0	15	3	1	36				2	26	3	0	7	2	0	23
			3	82	8	0	10	2	2	76				3	30	1	1	9	2	0	29
	4	4	1	73	1	1	15	0	0	30		5	10	1	70	0	0	2	0	0	14
			2	67	3	0	20	1	0	42				2	42	1	0	4	0	0	8
			3	87	3	0	35	0	0	44				3	28	1	0	6	0	0	8
	5	5	1	41	4	2	16	3	0	20		4	19	1	22	3	0	5	3	0	31
			2	25	4	1	4	3	0	8				2	17	4	0	10	3	1	30
			3	50	2	0	14	1	0	16				3	60	2	0	21	1	0	17
