# Supplementary material for: Caste-Dependent Interspecific Tolerance Permits Alien Reproductives to Reproduce Within Host Colonies in Reticulitermes Termites Under Laboratory Conditions
Source: Insects. 2026 Jan 9;17(1):76. doi: 10.3390/insects17010076 (PMC12842407; doi:10.3390/insects17010076)
Supplement: Supplementary file 1 [file insects-17-00076-s001.zip › Supplementary_Data_ReproductiveOutput.xlsx]

## Sheet: Sheet1
Descripttion: This dataset summarizes the numbers of eggs, larvae, and hatchability values recorded in two types groups: (1) the left panel presents data from R. aculabialis groups into which an R. labralis queen and king successfully integrated and reproduced; the right panel presents data from R. labralis groups unsed as conspecific controls. These data allow direct comparison of reproductive o…	Number of eggs and larvae in host groups containing survival R. labralis reproductives, and in R. labralis control groups
	R. labralis groups with their own reproductives (control groups)						R. aculabialis groups with surviving introduced R. labralis reproductives (experimental groups)
	Colony ID	Group ID	Eggs	Larvae	Hatchability		Colony ID	Group ID	Eggs	Larvae	Hatchability
	1	1	176	111	0.630682		1	1	9	2	0.222222
	2	2	235	107	0.455319		5	5	26	0	0
	3	3	271	93	0.343173		1	6	42	2	0.047619
	4	4	186	48	0.258065		4	9	5	0	0
	5	5	220	94	0.427273		5	10	40	2	0.05
	1	6	114	42	0.368421		5	15	3	1	0.333333
	2	7	117	53	0.452991		4	19	7	2	0.285714
